# Supplementary material for: PPARG dysregulation as a potential molecular target in adrenal Cushing's syndrome
Source: Front Endocrinol (Lausanne). 2023 Nov 30;14:1265794. doi: 10.3389/fendo.2023.1265794 (PMC10720662; doi:10.3389/fendo.2023.1265794)
Supplement: Supplementary file 1 [file DataSheet_1.zip]

Archive with 13 entries (12 files):
- supplementary 2023/
- supplementary 2023/FigS1 2023.jpg
- supplementary 2023/FigS2 2023.jpeg
- supplementary 2023/FigS3 2023.jpg
- supplementary 2023/figS4 2023.jpg
- supplementary 2023/FigS5 2023.jpg
- supplementary 2023/FigS6 2023.jpg
- supplementary 2023/Supplementary legends.docx
- supplementary 2023/Supplementary legends.pdf
- supplementary 2023/Table S1.docx
- supplementary 2023/Table S1.pdf
- supplementary 2023/Table S2.pdf
- supplementary 2023/~$ble S1.docx
